# Supplementary material for: Genome-Wide Searching Single Nucleotide-Polymorphisms (SNPs) and SNPs-Targeting a Multiplex Primer for Identification of Common Salmonella Serotypes
Source: Pathogens. 2022 Sep 21;11(10):1075. doi: 10.3390/pathogens11101075 (PMC9611365; doi:10.3390/pathogens11101075)
Supplement: Supplementary file 1 [file pathogens-11-01075-s001.zip]

Archive with 6 entries (6 files):
- Supplementary lists (table and figure).pdf
- Table S1.xlsx
- Table S2.xlsx
- Table S3.pdf
- Table S4.xlsx
- Table S5.xlsx
