# Supplementary material for: Genome-Wide Searching Single Nucleotide-Polymorphisms (SNPs) and SNPs-Targeting a Multiplex Primer for Identification of Common Salmonella Serotypes
Source: Pathogens. 2022 Sep 21;11(10):1075. doi: 10.3390/pathogens11101075 (PMC9611365; doi:10.3390/pathogens11101075)
Supplement: Supplementary file 1 [file pathogens-11-01075-s001.zip › Table S1.xlsx]

## Sheet: Salmonella Bongori _SNPs
Table S1A. The information of single nucleotide polimorphism (SNPs) sites on the alignment by the refernce and comparing Salmonella bogori strains.
	Reference Salmonella bongori NCTC 12419 strain (NC_015761)		Compared Salmonella bongori strains
S. NO	Nucleotide Position	Ref. SNPs nucleotide	Salmonella bongori N268-08 (NC_021870 ).vcf	Salmonella bongori serovar 48:z41:-- str. RKS3044(NZ_CP006692).vcf
1	20978	G	T	A
2	57035	C	T	A
3	57141	A	C	G
4	58947	T	G	C
5	59838	C	A	T
6	59844	A	G	C
7	59973	T	C	A
8	60312	C	G	T
9	104317	C	T	A
10	127471	G	T	A
11	146357	T	C	G
12	192735	C	T	G
13	192897	G	A	C
14	192933	A	G	C
15	192948	T	C	G
16	193203	A	G	C
17	193292	A	G	T
18	208988	T	A	G
19	209207	T	C	A
20	210347	C	T	G
21	211986	T	C	A
22	263017	G	T	C
23	270836	G	T	C
24	576128	T	G	A
25	626519	G	T	C
26	666081	T	C	G
27	683698	C	G	A
28	747388	T	A	G
29	759891	C	T	A
30	766287	G	C	T
31	792736	T	A	G
32	803058	A	T	G
33	804932	C	T	G
34	823396	T	G	A
35	827585	C	A	T
36	828767	A	G	C
37	908819	A	T	G
38	1032435	T	A	C
39	1042195	G	A	T
40	1048418	A	T	G
41	1064086	G	T	A
42	1106602	T	G	C
43	1106843	G	A	C
44	1152318	G	T	A
45	1165647	T	C	G
46	1237738	C	T	G
47	1245081	A	C	T
48	1265947	T	C	A
49	1318125	A	T	G
50	1319719	T	G	A
51	1363140	A	C	T
52	1363850	G	T	C
53	1365476	G	A	C
54	1367075	T	A	C
55	1579053	T	A	C
56	1603852	A	C	G
57	1658934	A	C	T
58	1797608	C	G	T
59	1847382	A	C	G
60	1847511	C	T	A
61	1903433	C	A	G
62	1904009	T	G	A
63	1920412	T	C	A
64	1950209	G	A	C
65	1979895	C	A	G
66	1981397	A	G	T
67	1982784	T	A	G
68	2089510	T	G	C
69	2103428	C	G	A
70	2117120	T	C	G
71	2123020	T	A	G
72	2153792	A	T	G
73	2174385	G	C	A
74	2270521	C	A	T
75	2289665	G	T	C
76	2301367	T	G	A
77	2397803	G	T	A
78	2426698	T	C	G
79	2548393	C	G	T
80	2550103	T	C	A
81	2609889	T	C	A
82	2613527	T	A	G
83	2646869	A	C	G
84	2742301	C	G	T
85	2742431	C	G	T
86	2746783	C	G	T
87	2758290	A	T	C
88	2765260	C	G	T
89	2778869	C	G	A
90	3012036	C	T	A
91	3024343	A	T	G
92	3059784	A	C	G
93	3149826	A	T	G
94	3181061	A	G	C
95	3231965	T	A	G
96	3253779	G	A	T
97	3416948	T	G	C
98	3425763	T	A	C
99	3469457	T	A	C
100	3473451	A	C	T
101	3520768	T	C	A
102	3575248	A	T	C
103	3612560	C	A	T
104	3625978	C	A	G
105	3658219	G	A	C
106	3659792	A	C	T
107	3663903	A	C	G
108	3666173	C	A	T
109	3667780	C	T	A
110	3668867	G	T	A
111	3669176	C	A	G
112	3669677	C	T	G
113	3670747	C	A	T
114	3684903	C	A	G
115	3690885	A	G	T
116	3760732	C	T	A
117	3773962	C	G	A
118	3949771	G	T	A
119	4066629	G	T	A
120	4097220	G	A	C
121	4105017	T	A	G
122	4113328	A	G	T
123	4113583	C	T	G
124	4113832	T	A	G
125	4115317	T	C	G
126	4118054	G	C	A
127	4118221	A	T	C
128	4118248	G	A	T
129	4170736	G	C	T
130	4174844	G	C	T
131	4185250	T	G	C
132	4207328	G	T	A
133	4275863	T	A	G
134	4285483	C	A	G
135	4301020	G	C	A
136	4334876	A	C	G
137	4342246	T	A	C
138	4404124	G	T	C
139	4431345	C	T	G
140	4434009	G	C	T
".dot" indicates the similar SNPs nucleotide

## Sheet: Salmonella enterica subsp.SNP
	Table S1B. The position of single nucleotide polimorphism (SNPs) sites on the alignment of refernce and comparing Salmonella enterica subspecies enterica serovar strains.
	S. NO	SNP Position of reference Salmonella Typhimurium	Salmonella enterica subsp. enterica serovar Typhimurium str. LT2 (NC_003197)	Salmonella enterica subsp. enterica serovar Weltevreden str. 1655 (CP014996)	Salmonella enterica subsp. arizonae serovar 62:z4,z23:--, (NC_010067 )	Salmonella enterica subsp. enterica serovar Typhi str. CT18 (NC_003198)	Salmonella enterica subsp. diarizonae strain 11-01853 (NZ_CP011289 )	Salmonella enterica subsp. Enterica (NZ_CP011428)	Salmonella enterica subsp. houtenae str. ATCC BAA-1581 (NZ_CM001471)	Salmonella enterica subsp. enterica serovar Enteritidis strain (NZ_CP008928 SEJ)	Salmonella enterica subsp. enterica serovar Typhi Ty2 (NC_004631)
	1	5984	C	A	A	A	A	.	T	A	A
	2	6242	A	G	C	G	G	.	G	G	G
	3	7208	A	C	C	C	C	.	C	T	C
	4	9676	A	G	T	G	G	.	G	G	G
	5	13296	C	G	A	G	G	.	G	G	G
	6	15679	T	G	A	G	G	.	A	G	G
	7	17168	T	C	A	C	A	.	A	C	C
	8	24201	G	A	A	T	A	.	A	T	T
	9	34754	C	G	G	G	G	G	A	G	G
	10	54592	A	T	G	G	G	.	G	T	G
	11	56032	T	C	C	G	C	.	C	G	G
	12	75547	G	A	T	A	A	.	A	A	A
	13	78114	T	C	G	G	G	.	G	C	G
	14	85284	T	G	C	G	C	.	C	G	G
	15	85728	G	A	T	A	T	.	T	C	A
	16	86229	C	T	G	T	G	.	G	T	T
	17	89004	C	G	T	G	T	.	T	G	G
	18	95704	A	G	T	G	G	.	G	G	G
	19	96042	A	C	C	C	C	.	T	C	C
	20	96402	T	C	C	C	A	.	C	C	C
	21	97443	T	C	A	C	A	.	A	C	C
	22	97497	T	C	C	G	C	.	C	C	G
	23	98611	C	G	G	A	G	.	G	G	A
	24	104797	G	T	C	T	C	.	C	T	T
	25	107315	C	A	A	A	G	.	G	A	A
	26	108360	T	C	A	C	C	.	C	C	C
	27	109122	T	C	C	C	C	.	C	G	C
	28	111859	T	G	A	G	G	.	G	A	G
	29	112414	T	C	A	C	A	.	C	C	C
	30	114759	T	C	A	C	A	.	A	C	C
	31	116453	T	G	C	G	G	.	G	G	G
	32	119776	T	A	G	A	G	.	A	A	A
	33	120207	G	T	C	T	C	.	C	T	T
	34	123680	G	A	C	A	A	.	A	A	A
	35	126197	T	C	A	C	C	.	C	C	C
	36	127900	A	C	C	C	C	.	C	T	C
	37	128108	A	G	T	G	G	.	T	G	G
	38	129261	G	A	C	C	C	.	C	A	C
	39	130591	T	C	C	C	C	.	A	C	C
	40	139311	T	G	A	G	G	.	G	G	G
	41	150724	A	G	G	G	G	.	C	G	G
	42	156477	T	C	G	G	G	.	G	G	G
	43	164793	G	T	T	T	C	.	T	T	T
	44	171046	T	C	A	C	A	.	A	C	C
	45	176176	C	G	G	G	T	.	T	G	G
	46	177553	A	G	.	G	G	G	T	G	G
	47	179673	T	G	A	G	G	.	G	G	G
	48	179850	A	C	C	C	C	.	T	C	C
	49	179904	T	C	G	C	C	.	C	C	C
	50	180034	C	G	G	G	T	G	G	G	G
	51	185169	G	C	T	C	T	.	A	T	C
	52	188202	T	C	G	C	G	.	G	C	C
	53	188424	A	G	C	G	C	.	C	G	G
	54	188451	T	G	G	A	G	.	G	G	A
	55	189599	G	A	C	C	C	.	C	A	C
	56	199486	G	T	C	T	T	.	C	T	T
	57	199513	T	A	A	A	A	.	G	A	A
	58	200095	C	T	T	T	T	.	G	T	T
	59	212810	T	G	A	G	A	.	A	G	G
	60	213140	A	C	T	C	T	.	C	T	C
	61	218548	A	G	G	C	G	.	G	G	C
	62	219133	G	C	C	C	C	.	T	C	C
	63	219298	A	G	C	G	G	.	G	G	G
	64	227087	C	G	T	T	T	.	T	T	T
	65	239593	C	A	A	A	A	.	G	A	A
	66	242185	A	T	C	T	T	.	T	T	T
	67	245622	G	T	T	T	C	.	C	T	T
	68	245939	G	T	A	A	A	.	A	A	A
	69	249162	G	A	T	T	T	.	T	T	T
	70	251166	C	G	T	G	G	.	G	G	G
	71	264142	C	A	T	A	A	.	T	A	A
	72	276851	G	T	T	T	T	.	A	T	T
	73	276900	T	G	A	G	G	.	G	G	G
	74	279369	T	G	G	G	G	.	C	G	G
	75	279769	T	C	C	C	C	.	A	C	C
	76	282824	A	C	C	C	C	.	T	C	C
	77	284331	A	T	C	T	T	.	T	T	T
	78	285970	G	A	T	A	C	.	T	A	A
	79	299819	T	C	C	C	C	.	A	C	C
	80	300160	T	C	G	G	G	.	G	C	G
	81	300466	C	G	A	G	G	.	G	G	G
	82	303144	T	C	A	C	A	.	A	C	C
	83	356530	G	A	A	A	C	.	C	A	A
	84	361210	C	G	T	G	G	.	G	G	G
	85	401686	G	C	C	A	C	.	T	A	A
	86	402584	T	C	G	C	G	.	G	C	C
	87	417721	A	G	T	G	G	.	G	G	G
	88	420735	T	C	C	C	C	.	C	G	C
	89	435140	T	C	G	C	C	.	C	C	C
	90	435377	G	T	T	T	T	.	C	T	T
	91	446937	T	G	A	G	G	.	G	A	G
	92	447438	T	A	G	A	A	.	A	A	A
	93	448530	T	A	A	C	A	.	A	A	C
	94	449861	T	C	G	C	G	.	G	C	C
	95	450672	T	C	A	C	A	.	C	C	C
	96	460306	C	G	T	G	G	.	G	G	G
	97	460901	A	T	C	T	T	.	T	T	T
	98	460904	C	T	A	T	T	.	T	T	T
	99	468811	T	A	C	G	A	.	C	A	G
	100	470002	T	C	A	C	A	.	A	C	C
	101	474535	T	C	A	C	A	.	A	C	C
	102	478890	T	G	A	G	G	.	G	G	G
	103	486488	G	A	A	A	A	.	C	A	A
	104	497335	A	T	C	T	C	.	T	T	T
	105	499305	A	G	T	G	T	.	G	G	G
	106	499365	C	A	G	A	G	.	A	A	A
	107	511700	T	A	C	C	C	.	C	C	C
	108	518007	T	C	G	C	G	.	A	C	C
	109	529910	C	A	G	A	A	.	A	A	A
	110	530657	C	G	A	G	A	.	G	G	G
	111	541665	T	C	G	C	C	.	C	C	C
	112	564237	G	C	C	A	C	.	C	C	A
	113	573827	A	G	G	G	T	.	G	G	G
	114	606662	C	G	T	G	T	.	T	G	G
	115	619746	T	G	G	G	A	.	G	G	G
	116	620147	A	G	G	G	G	.	T	G	G
	117	622304	C	G	G	G	A	.	G	G	G
	118	622968	T	C	C	C	C	.	A	C	C
	119	626139	T	C	C	C	C	.	G	C	C
	120	636910	A	G	G	G	T	.	G	G	G
	121	638120	C	A	G	A	A	.	A	A	A
	122	640861	C	A	G	A	A	.	A	A	A
	123	641103	A	G	G	G	G	.	T	G	G
	124	660265	T	G	G	C	G	G	G	G	C
	125	663064	T	C	A	C	C	C	C	C	C
	126	672201	T	C	C	C	A	.	C	C	C
	127	677390	G	T	C	T	C	.	C	C	T
	128	677913	T	C	G	C	C	.	C	C	C
	129	681241	A	C	C	C	T	.	T	C	C
	130	682841	T	G	A	G	G	.	G	G	G
	131	684348	A	G	G	G	C	.	G	G	G
	132	685169	C	G	T	G	G	.	G	G	G
	133	689436	A	G	C	G	G	.	G	G	G
	134	692206	T	G	A	G	G	.	G	G	G
	135	693356	T	C	A	C	A	.	G	C	C
	136	694778	T	A	G	A	G	.	A	A	A
	137	696153	C	T	T	T	T	.	A	T	T
	138	708479	A	G	T	G	T	.	T	G	G
	139	709272	C	A	G	A	T	.	T	A	A
	140	709341	T	A	C	A	C	.	C	A	A
	141	710958	T	C	A	C	C	.	A	C	C
	142	726802	T	C	G	C	G	.	C	C	C
	143	726847	T	C	G	C	A	.	G	C	C
	144	736474	A	C	C	C	T	.	T	C	C
	145	736522	C	A	T	A	T	.	T	A	A
	146	746664	A	G	T	G	T	.	C	G	G
	147	746748	A	G	C	G	G	.	G	G	G
	148	806495	G	A	T	A	A	.	A	A	A
	149	806519	T	C	A	C	C	.	C	C	C
	150	807226	G	T	C	T	T	.	T	T	T
	151	807421	A	G	T	G	T	.	C	G	G
	152	807868	A	C	C	T	C	.	C	C	T
	153	823420	C	G	A	G	G	.	G	G	G
	154	850355	T	C	G	C	C	.	G	C	C
	155	852752	A	G	G	T	G	.	G	G	T
	156	858190	A	C	C	C	C	.	T	C	C
	157	862071	G	C	T	C	T	.	T	C	C
	158	862889	T	C	A	C	A	.	A	C	C
	159	863972	A	G	C	G	C	.	C	G	G
	160	868038	T	A	G	A	A	.	A	A	A
	161	873985	A	C	T	C	C	.	C	C	C
	162	876264	T	C	A	C	A	.	A	C	C
	163	882663	A	G	C	G	G	.	G	G	G
	164	888876	A	G	G	G	C	.	G	G	G
	165	892995	G	C	A	C	C	.	C	C	C
	166	899254	G	A	A	A	A	.	T	A	A
	167	899376	A	C	T	C	C	.	C	C	C
	168	909653	A	G	G	G	T	.	G	G	G
	169	911899	C	G	G	G	A	.	G	G	G
	170	944943	C	G	T	G	G	.	G	G	G
	171	945052	T	G	G	G	G	.	A	G	G
	172	947070	C	G	T	G	T	.	G	G	G
	173	951309	T	G	C	G	C	.	G	G	G
	174	953433	G	T	T	T	C	.	T	T	T
	175	954396	C	A	A	A	T	.	T	A	A
	176	1008955	T	C	A	C	C	.	C	C	C
	177	1008967	T	C	G	C	C	.	G	C	C
	178	1013224	T	C	C	C	C	.	C	G	C
	179	1013929	A	T	T	T	C	.	C	T	T
	180	1016588	G	C	C	C	C	C	T	C	C
	181	1020148	G	A	T	A	T	.	A	A	A
	182	1028412	A	G	T	G	T	.	G	G	G
	183	1030241	A	G	C	G	C	.	C	G	G
	184	1033264	T	G	A	G	G	.	G	G	G
	185	1038795	T	C	A	C	C	.	C	C	C
	186	1068292	T	A	C	C	C	.	C	C	C
	187	1072548	A	G	T	G	T	.	T	G	G
	188	1075233	G	A	T	A	T	.	T	T	A
	189	1075902	G	A	C	A	A	.	A	A	A
	190	1085688	T	C	A	C	C	.	C	C	C
	191	1091128	A	C	T	C	T	.	T	C	C
	192	1091174	A	T	T	C	T	.	T	T	C
	193	1091215	T	A	G	A	A	.	A	A	A
	194	1146300	T	G	G	A	G	.	G	G	A
	195	1151890	G	T	T	T	C	.	C	T	T
	196	1157968	G	A	T	A	A	A	A	A	A
	197	1162698	T	G	G	G	A	.	G	G	G
	198	1170351	T	C	A	C	A	.	A	C	C
	199	1175540	C	T	A	T	G	.	T	T	T
	200	1175674	G	T	C	T	C	.	C	T	T
	201	1183250	C	T	A	T	A	.	A	T	T
	202	1183255	G	T	C	T	C	.	C	T	T
	203	1188049	C	T	T	T	T	.	G	T	T
	204	1188076	G	A	A	A	T	.	A	A	A
	205	1211700	G	T	A	T	A	.	A	A	T
	206	1211702	A	G	C	G	C	.	T	G	G
	207	1214221	A	T	C	T	C	.	C	T	T
	208	1219392	G	A	A	T	A	.	A	A	T
	209	1230226	C	T	A	T	A	.	A	T	T
	210	1243866	T	G	G	G	A	.	G	G	G
	211	1248566	A	C	T	C	C	.	T	C	C
	212	1248591	C	T	T	T	A	.	T	T	T
	213	1255404	A	G	T	G	G	.	G	G	G
	214	1267671	T	C	A	A	A	.	A	A	A
	215	1268450	C	G	A	G	G	.	G	G	G
	216	1268560	A	G	T	G	T	.	T	G	G
	217	1268919	G	A	T	A	A	.	A	A	A
	218	1282851	A	G	G	G	G	.	C	G	G
	219	1285873	A	G	T	G	T	.	T	G	G
	220	1285906	A	G	T	G	T	.	T	G	G
	221	1286620	C	A	T	A	G	.	T	A	A
	222	1286746	A	T	G	G	G	.	G	G	G
	223	1287556	G	T	C	C	C	.	C	C	C
	224	1291563	G	C	T	C	C	.	C	C	C
	225	1295769	T	C	A	C	G	.	C	C	C
	226	1305987	A	C	C	C	C	.	T	C	C
	227	1307419	G	A	A	A	A	.	C	A	A
	228	1308575	A	G	T	T	T	.	G	T	T
	229	1314511	T	C	G	C	C	.	G	C	C
	230	1320594	C	G	G	G	G	.	A	G	G
	231	1323148	T	C	A	C	C	.	G	C	C
	232	1326734	A	C	C	C	.	C	T	C	C
	233	1335137	A	G	T	G	T	.	T	G	G
	234	1348535	C	A	G	A	G	.	A	A	A
	235	1351236	A	C	T	C	C	.	C	T	C
	236	1354376	G	A	C	A	C	.	C	A	A
	237	1375122	A	G	T	G	G	.	G	G	G
	238	1376280	T	C	C	C	C	.	G	C	C
	239	1377136	A	C	T	C	C	.	C	C	C
	240	1381098	C	T	A	T	T	.	A	T	T
	241	1384618	C	G	G	G	A	.	G	G	G
	242	1384663	A	G	G	G	C	.	G	G	G
	243	1384693	A	G	G	G	C	.	C	G	G
	244	1388616	C	G	G	G	T	.	G	G	G
	245	1389642	G	T	T	T	T	.	C	T	T
	246	1396158	T	G	A	G	G	.	A	G	G
	247	1399252	T	G	A	G	G	.	G	G	G
	248	1405852	G	T	C	T	C	.	T	T	T
	249	1408450	A	C	G	C	G	.	T	C	C
	250	1408451	A	G	G	G	T	.	T	G	G
	251	1420792	A	G	T	G	G	.	G	G	G
	252	1427530	G	C	T	C	T	.	T	C	C
	253	1429716	A	G	C	G	G	.	G	G	G
	254	1445061	A	G	C	G	G	.	G	G	G
	255	1445148	A	G	T	G	T	.	T	G	G
	256	1450325	T	C	A	C	A	.	C	C	C
	257	1455363	G	C	T	C	C	.	C	C	C
	258	1458150	A	C	T	C	C	.	C	C	C
	259	1471765	C	A	G	A	A	.	G	A	A
	260	1472164	C	G	A	G	A	.	G	G	G
	261	1472182	C	G	G	G	G	.	G	T	G
	262	1475212	A	G	T	C	T	.	T	G	C
	263	1475401	C	A	A	A	G	.	A	A	A
	264	1477021	C	T	T	T	T	.	T	G	T
	265	1477568	C	T	A	T	T	.	T	T	T
	266	1483747	T	A	A	G	A	.	A	G	G
	267	1489254	T	G	A	G	G	.	G	G	G
	268	1495993	T	C	G	C	C	.	G	C	C
	269	1498319	A	G	T	T	T	.	T	G	T
	270	1498328	A	G	C	G	C	.	C	G	G
	271	1499298	G	A	T	A	T	.	A	A	A
	272	1499765	A	T	G	G	G	.	G	G	G
	273	1499879	T	C	A	C	A	.	C	C	C
	274	1501135	G	A	A	A	A	.	C	A	A
	275	1513502	C	T	T	T	T	.	A	T	T
	276	1520788	C	A	A	A	A	.	T	A	A
	277	1522042	A	C	G	C	G	.	G	C	C
	278	1523072	T	A	G	A	A	.	G	A	A
	279	1524167	C	G	A	G	G	.	G	G	G
	280	1527284	G	T	C	T	C	.	C	T	T
	281	1549594	T	A	A	A	G	.	A	A	A
	282	1549987	A	C	T	C	C	.	T	C	C
	283	1550024	T	A	G	A	G	.	G	A	A
	284	1550112	T	C	G	C	G	.	C	C	C
	285	1558245	G	T	C	T	T	.	T	T	T
	286	1568508	T	C	C	G	C	.	C	C	G
	287	1583402	T	G	A	G	C	.	G	G	G
	288	1599034	A	G	T	G	T	.	T	G	G
	289	1637227	C	G	G	G	A	.	G	G	G
	290	1657619	A	G	C	G	G	.	G	G	G
	291	1657626	A	G	G	G	T	.	T	G	G
	292	1678880	C	T	T	T	G	.	T	T	T
	293	1682292	T	C	G	C	C	.	C	C	C
	294	1683812	A	G	T	T	T	.	T	G	T
	295	1686569	G	C	A	C	A	.	A	C	C
	296	1695607	G	T	A	T	T	.	T	T	T
	297	1700836	A	G	G	G	G	.	C	G	G
	298	1700886	G	T	T	T	C	.	C	T	T
	299	1710421	C	A	G	G	G	.	G	G	G
	300	1729555	A	G	T	G	G	.	G	G	G
	301	1749916	A	T	G	T	T	.	T	T	T
	302	1751326	T	C	A	C	C	.	C	C	C
	303	1753950	A	G	T	G	T	.	T	G	G
	304	1756271	T	C	C	C	C	.	G	C	C
	305	1756924	A	G	C	G	G	.	G	G	G
	306	1758969	G	A	C	A	A	.	A	A	A
	307	1759586	A	G	T	G	T	.	T	G	G
	308	1779059	C	T	T	T	A	.	T	T	T
	309	1779356	A	G	C	G	T	.	T	G	G
	310	1783422	A	G	G	C	G	.	G	G	C
	311	1788591	A	G	T	G	T	.	T	G	G
	312	1796839	T	G	A	G	G	.	G	G	G
	313	1801073	C	T	G	T	T	.	G	T	T
	314	1805220	G	C	T	C	C	.	C	C	C
	315	1806624	G	T	C	T	T	.	T	T	T
	316	1819098	T	G	G	G	G	.	G	C	G
	317	1820921	G	C	C	C	T	.	C	C	C
	318	1822764	C	A	G	A	G	.	A	A	A
	319	1831545	G	C	A	C	A	.	C	C	C
	320	1833665	G	C	C	T	C	.	C	C	T
	321	1833815	A	T	C	T	C	.	T	T	T
	322	1842439	G	C	C	C	T	.	C	C	C
	323	1843250	T	A	C	A	A	.	A	A	A
	324	1845245	C	A	G	A	A	.	G	A	A
	325	1848224	C	T	T	T	A	.	T	T	T
	326	1849260	T	G	G	G	A	.	G	G	G
	327	1867421	G	C	C	C	C	.	T	C	C
	328	1868652	A	G	C	G	T	.	T	G	G
	329	1888042	A	G	T	G	G	.	G	G	G
	330	1890024	A	T	C	T	C	.	T	T	T
	331	1895543	T	G	A	G	G	.	G	G	G
	332	1899691	C	A	T	T	T	.	T	T	T
	333	1900663	T	C	A	C	A	.	A	C	C
	334	1902130	A	G	C	G	G	.	C	G	G
	335	1904993	G	T	C	T	T	.	T	T	T
	336	1905835	T	C	A	C	C	.	A	C	C
	337	1925960	A	G	T	G	T	.	T	G	G
	338	1929123	G	C	T	C	C	.	C	C	C
	339	1929138	T	A	G	A	A	.	A	A	A
	340	1930753	C	G	G	A	G	.	G	A	A
	341	1931014	T	C	A	C	C	.	C	C	C
	342	1931734	T	.	A	G	A	G	A	G	G
	343	1933418	A	G	T	G	G	.	G	G	G
	344	1934932	A	G	G	G	C	.	C	G	G
	345	1939702	T	A	C	A	A	.	C	A	A
	346	1950562	T	G	A	G	A	.	C	A	G
	347	1979520	T	G	C	G	C	.	C	G	G
	348	1985533	A	G	T	G	T	.	T	G	G
	349	1993360	T	C	C	C	C	.	C	G	C
	350	2004084	T	C	C	C	G	.	G	C	C
	351	2004159	A	G	G	G	T	.	G	G	G
	352	2015452	G	A	C	A	A	.	A	A	A
	353	2015506	A	C	T	C	G	.	T	C	C
	354	2025130	A	T	T	T	T	.	C	T	T
	355	2026956	G	T	C	T	T	T	T	T	T
	356	2026975	T	C	A	C	A	.	A	C	C
	357	2033565	A	G	C	G	C	.	C	G	G
	358	2057087	A	T	C	C	C	.	C	T	C
	359	2062377	G	T	T	T	T	.	C	T	T
	360	2062394	A	G	T	G	T	.	G	G	G
	361	2063452	A	G	G	G	G	.	G	T	G
	362	2065230	G	C	C	C	T	.	C	C	C
	363	2069170	A	G	C	G	G	.	G	G	G
	364	2070762	T	C	A	C	C	.	C	C	C
	365	2073843	T	C	C	C	C	.	G	C	C
	366	2073846	A	G	G	G	G	.	C	G	G
	367	2075696	G	T	C	T	T	.	T	T	T
	368	2076409	C	T	A	G	G	.	G	G	G
	369	2077179	C	T	T	T	T	.	G	T	T
	370	2077341	A	C	C	C	.	C	G	C	C
	371	2077346	A	C	C	C	T	.	C	C	C
	372	2079333	T	G	A	G	A	.	A	G	G
	373	2138753	T	G	A	G	G	.	G	G	G
	374	2156901	A	G	C	G	G	.	G	G	G
	375	2158792	T	G	A	G	G	.	G	G	G
	376	2158858	A	G	T	G	G	.	G	G	G
	377	2159685	C	A	A	A	A	.	G	A	A
	378	2196980	A	G	T	G	G	.	G	G	G
	379	2198869	T	A	G	A	G	.	G	A	A
	380	2206035	T	G	G	A	G	.	G	G	A
	381	2207192	A	G	T	G	T	.	T	G	G
	382	2214391	A	G	G	G	G	.	T	G	G
	383	2217543	A	G	G	G	C	.	G	G	G
	384	2217836	T	C	A	C	C	.	C	C	C
	385	2219730	T	C	A	C	C	.	C	C	C
	386	2223529	T	C	G	C	G	.	G	C	C
	387	2234585	C	A	G	A	A	.	A	A	A
	388	2234624	T	C	A	C	C	.	C	C	C
	389	2235466	T	G	G	G	A	.	G	G	G
	390	2235538	A	G	C	G	G	.	C	G	G
	391	2239998	A	G	C	G	G	.	C	G	G
	392	2250233	C	T	G	T	T	.	T	T	T
	393	2251175	A	G	C	G	C	.	C	G	G
	394	2259187	G	T	C	T	C	.	T	T	T
	395	2261983	T	C	A	C	C	.	C	C	C
	396	2265981	A	T	C	C	C	.	C	C	C
	397	2268131	T	C	C	C	A	.	C	C	C
	398	2268149	T	C	C	C	C	.	A	C	C
	399	2269774	A	G	C	G	G	.	G	G	G
	400	2285681	G	T	C	A	C	.	C	A	A
	401	2297751	T	G	A	G	G	.	G	G	G
	402	2310328	A	T	T	T	T	.	C	T	T
	403	2313360	T	G	G	G	G	.	C	G	G
	404	2356922	C	G	A	G	G	G	G	G	G
	405	2360014	A	C	T	T	C	.	C	C	T
	406	2362877	A	G	C	G	G	.	G	G	G
	407	2363502	A	C	C	C	C	.	C	T	C
	408	2374683	T	C	C	G	C	.	G	C	G
	409	2386469	A	G	G	G	T	.	T	G	G
	410	2392027	T	C	G	C	C	.	C	C	C
	411	2392252	C	G	A	G	G	.	A	G	G
	412	2392357	T	C	G	C	C	.	C	C	C
	413	2404420	A	G	T	G	G	.	G	G	G
	414	2409531	T	G	A	G	C	.	G	G	G
	415	2411756	T	G	A	G	A	.	A	G	G
	416	2414473	T	C	A	A	A	.	A	A	A
	417	2416970	T	C	A	C	C	.	C	C	C
	418	2420031	T	C	G	C	C	.	A	C	C
	419	2421545	T	C	A	C	A	.	A	C	C
	420	2424738	A	G	C	G	G	.	G	G	G
	421	2424744	C	G	A	G	G	.	G	G	G
	422	2428081	C	T	T	A	T	.	T	A	A
	423	2428288	C	G	A	G	G	.	A	G	G
	424	2435644	A	G	C	G	C	.	C	G	G
	425	2461737	G	A	T	A	T	.	A	A	A
	426	2468045	A	G	C	G	G	.	G	G	G
	427	2506871	A	C	T	C	T	.	C	C	C
	428	2520892	T	A	G	G	G	.	G	G	G
	429	2522696	T	C	G	C	G	.	G	C	C
	430	2526711	A	G	T	G	G	.	G	G	G
	431	2537941	C	G	A	G	G	G	A	G	G
	432	2540933	T	C	C	G	C	.	C	G	G
	433	2553557	A	G	T	G	G	.	G	G	G
	434	2553695	G	C	C	C	C	.	T	C	C
	435	2556073	A	G	C	G	G	.	G	G	G
	436	2559155	C	G	A	G	G	.	G	G	G
	437	2561882	C	A	T	A	A	.	A	A	A
	438	2562044	A	G	C	G	C	.	C	G	G
	439	2567737	A	C	T	C	T	.	T	C	C
	440	2567740	C	G	A	G	A	.	A	G	G
	441	2567824	G	C	T	T	C	.	C	A	T
	442	2571074	C	T	A	T	T	.	T	T	T
	443	2571517	T	C	C	C	C	.	C	G	C
	444	2571697	A	T	C	T	T	.	C	T	T
	445	2576865	T	C	C	C	G	.	G	C	C
	446	2591187	C	A	A	A	G	.	A	A	A
	447	2596160	A	G	T	G	T	.	T	G	G
	448	2596762	A	C	G	C	G	.	T	C	C
	449	2597156	A	C	T	C	C	.	C	C	C
	450	2597164	G	T	T	T	C	.	T	T	T
	451	2598563	G	C	C	T	T	.	T	C	T
	452	2601203	A	G	T	G	G	.	G	G	G
	453	2610668	G	A	C	A	C	.	C	A	A
	454	2618816	G	A	A	A	C	A	A	A	A
	455	2619143	T	A	A	A	A	.	C	A	A
	456	2619218	G	A	A	A	A	.	T	A	A
	457	2623006	A	G	G	T	G	.	G	C	T
	458	2623021	A	G	G	T	G	.	C	G	T
	459	2623153	A	C	C	T	C	.	C	C	T
	460	2623435	T	A	C	C	C	.	C	A	C
	461	2623537	G	A	A	A	A	.	T	A	A
	462	2623675	A	G	G	G	C	.	G	G	G
	463	2624869	C	G	A	G	G	.	A	G	G
	464	2625079	T	A	C	C	C	.	C	C	C
	465	2625472	A	T	G	C	G	.	G	C	C
	466	2651727	A	G	G	G	G	.	T	G	G
	467	2659303	T	A	G	A	A	A	A	A	A
	468	2664731	T	G	G	G	A	.	G	G	G
	469	2664758	T	C	A	C	C	.	C	C	C
	470	2666028	C	T	A	T	T	.	T	T	T
	471	2666164	A	G	C	G	G	.	G	G	G
	472	2668819	A	G	T	G	T	.	T	G	G
	473	2669059	A	G	C	G	T	.	T	G	G
	474	2669305	A	C	C	C	T	.	C	C	C
	475	2673136	A	G	C	G	G	.	G	G	G
	476	2677276	T	C	C	C	C	.	A	C	C
	477	2693702	T	G	A	G	G	.	G	G	G
	478	2694125	G	C	C	C	T	.	C	C	C
	479	2695780	A	G	T	G	G	.	G	G	G
	480	2696246	T	G	A	G	G	G	G	G	G
	481	2698091	T	G	A	G	A	.	G	G	G
	482	2717068	A	G	C	G	C	.	C	G	G
	483	2724636	A	T	C	T	C	.	C	T	T
	484	2726567	A	G	G	G	T	.	G	G	G
	485	2781783	C	G	T	G	T	.	T	G	G
	486	2784060	T	A	C	C	C	.	C	C	C
	487	2789703	C	G	G	G	G	.	A	G	G
	488	2795110	G	T	C	C	T	.	C	C	C
	489	2814780	A	G	T	G	T	.	T	G	G
	490	2827118	T	C	A	C	C	.	C	C	C
	491	2836812	T	C	A	C	C	.	C	C	C
	492	2837469	T	G	A	G	G	.	G	G	G
	493	2838231	T	C	A	C	C	.	C	C	C
	494	2841762	T	C	G	C	C	.	C	C	C
	495	2917369	T	C	A	C	C	.	C	C	C
	496	2920095	T	G	A	G	A	.	A	G	G
	497	2920114	C	A	G	A	G	.	A	A	A
	498	2920452	A	G	C	G	G	.	G	G	G
	499	2920660	T	C	G	C	C	.	C	C	C
	500	2922335	A	G	G	C	G	.	G	C	C
	501	2924324	A	T	C	T	T	.	T	T	T
	502	2925831	T	G	C	G	A	.	A	G	G
	503	2932122	G	T	C	T	C	.	T	T	T
	504	2936137	T	C	A	C	A	.	C	C	C
	505	2937346	G	A	T	A	T	.	A	A	A
	506	2937968	A	G	C	G	C	.	G	G	G
	507	2938665	A	G	T	G	G	.	G	G	G
	508	2941656	G	C	T	C	T	.	T	C	C
	509	2943237	A	T	C	T	T	C	T	T	T
	510	2943972	T	G	G	G	G	.	A	G	G
	511	2945325	C	T	G	T	G	.	G	T	T
	512	2946740	A	C	C	C	C	.	T	C	C
	513	2947213	A	G	T	G	T	.	G	G	G
	514	2951690	T	G	G	G	A	.	C	A	G
	515	2955652	G	C	T	C	T	.	T	C	C
	516	2955653	G	C	C	C	T	.	C	C	C
	517	2960135	A	G	G	G	T	.	G	G	G
	518	2963896	A	G	C	G	C	.	G	G	G
	519	2964196	T	C	G	C	C	.	G	C	C
	520	2974835	C	A	G	A	A	.	A	A	A
	521	2977059	T	G	G	G	A	.	C	A	G
	522	2978195	T	C	A	G	C	.	A	C	G
	523	2984973	A	C	T	T	C	.	C	T	T
	524	2992911	C	G	G	G	G	.	A	G	G
	525	2993702	G	A	A	A	A	.	C	A	A
	526	2994347	C	T	G	T	T	.	T	T	T
	527	2996440	T	A	A	A	A	.	G	A	A
	528	2996646	A	C	T	C	C	.	C	C	C
	529	3006463	T	C	A	C	A	.	A	C	C
	530	3007120	G	C	T	C	T	.	T	C	C
	531	3015116	A	C	C	C	T	.	T	C	C
	532	3021822	C	A	A	A	A	.	G	T	A
	533	3027619	G	C	T	C	T	.	T	C	C
	534	3034088	T	C	C	C	C	.	A	C	C
	535	3035645	T	G	A	G	A	.	A	G	G
	536	3036073	A	C	G	C	C	.	C	C	C
	537	3039780	G	A	A	A	C	.	A	A	A
	538	3044153	T	C	C	C	G	.	C	C	C
	539	3044589	T	G	A	G	G	.	A	G	G
	540	3055118	A	C	T	C	T	.	T	C	C
	541	3063873	A	T	C	C	C	.	C	C	C
	542	3064089	G	A	C	A	C	.	C	A	A
	543	3087825	G	A	C	A	A	.	C	A	A
	544	3090274	T	C	C	C	G	.	C	C	C
	545	3091164	A	C	C	C	C	.	T	C	C
	546	3091257	G	C	T	C	T	.	A	C	C
	547	3092324	G	C	A	C	C	.	C	C	C
	548	3103228	T	G	C	C	C	.	C	C	C
	549	3115289	G	C	T	C	T	.	T	C	C
	550	3115712	A	C	C	C	T	.	C	C	C
	551	3131766	A	G	C	G	G	.	G	G	G
	552	3132700	A	G	C	G	G	.	G	G	G
	553	3137713	G	A	A	A	A	.	C	A	A
	554	3151131	C	A	G	A	A	.	A	A	A
	555	3151419	A	G	T	G	G	.	T	G	G
	556	3160854	T	A	G	A	G	.	G	A	A
	557	3161511	A	C	T	C	C	.	C	C	C
	558	3171385	T	C	G	A	A	.	C	A	A
	559	3183879	A	C	C	C	T	.	C	C	C
	560	3201355	T	C	C	C	A	.	C	C	C
	561	3212179	G	A	A	A	C	.	C	A	A
	562	3213148	T	A	C	A	C	.	C	C	A
	563	3213232	A	C	T	C	C	.	C	C	C
	564	3214597	T	C	A	G	G	.	G	C	G
	565	3219389	G	A	T	A	A	.	T	A	A
	566	3220324	T	C	C	A	A	.	A	A	A
	567	3222376	A	G	G	G	G	.	T	G	G
	568	3222397	T	C	C	C	C	.	A	C	C
	569	3222606	T	C	A	C	A	.	A	C	C
	570	3234197	G	A	T	A	T	.	T	A	A
	571	3235273	A	G	G	C	G	.	G	G	C
	572	3236468	A	G	C	G	G	.	C	G	G
	573	3237236	A	T	C	T	C	.	T	T	T
	574	3253095	T	C	A	C	A	.	C	C	C
	575	3254604	G	T	C	T	A	.	T	T	T
	576	3264100	T	C	G	C	C	.	C	C	C
	577	3265646	T	A	G	A	A	.	G	A	A
	578	3269482	A	C	C	C	T	.	C	C	C
	579	3272857	A	G	C	G	G	.	G	G	G
	580	3284852	T	G	A	G	G	.	G	G	G
	581	3287489	T	G	A	G	G	.	G	G	G
	582	3293916	T	C	G	C	A	.	G	A	C
	583	3294020	G	A	T	A	T	.	C	A	A
	584	3295856	T	C	A	C	A	.	C	C	C
	585	3299281	A	G	T	G	G	.	G	G	G
	586	3299833	A	G	G	T	T	.	T	G	T
	587	3302280	C	G	A	G	G	.	G	G	G
	588	3308184	T	C	C	A	C	.	C	C	A
	589	3324913	G	T	C	T	C	.	C	T	T
	590	3325233	T	C	A	C	C	.	C	C	C
	591	3325732	T	C	A	C	C	.	C	C	C
	592	3337346	T	C	A	C	C	.	C	C	C
	593	3338423	G	C	C	T	C	.	C	T	T
	594	3338453	A	G	C	G	G	.	G	G	G
	595	3338498	C	A	G	A	A	.	A	A	A
	596	3341238	A	G	T	G	T	.	T	G	G
	597	3349514	T	C	C	C	G	.	C	C	C
	598	3349700	C	A	G	A	G	.	G	A	A
	599	3362402	A	C	C	C	C	.	T	C	C
	600	3373537	T	C	A	C	C	.	C	C	C
	601	3383738	A	G	G	G	T	.	G	G	G
	602	3395634	T	C	G	C	C	.	C	C	C
	603	3409267	C	A	G	G	G	.	G	G	G
	604	3413542	G	A	T	A	C	.	A	A	A
	605	3413600	C	T	T	A	T	.	T	T	A
	606	3413605	G	T	C	T	C	.	T	T	T
	607	3438487	C	A	A	A	T	.	A	A	A
	608	3440854	G	T	T	T	C	.	T	T	T
	609	3442134	A	C	T	C	C	.	C	C	C
	610	3442137	T	G	C	G	G	.	G	G	G
	611	3444841	C	G	G	G	A	.	A	G	G
	612	3444853	T	G	C	G	C	.	C	G	G
	613	3457240	T	G	G	G	G	.	G	A	G
	614	3459630	T	G	A	G	A	.	A	G	G
	615	3462899	T	C	A	C	C	.	C	C	C
	616	3465209	A	T	G	G	G	.	G	G	G
	617	3465509	T	G	G	G	G	.	G	C	G
	618	3475504	A	G	C	G	G	.	G	G	G
	619	3475714	T	G	A	G	C	.	C	G	G
	620	3477123	T	G	A	G	G	.	G	G	G
	621	3477837	T	C	G	C	C	.	C	C	C
	622	3480102	T	C	A	C	A	.	A	C	C
	623	3482017	C	A	A	A	A	.	G	A	A
	624	3487847	T	C	A	C	A	.	A	C	C
	625	3488194	G	C	A	C	C	.	C	C	C
	626	3489045	G	C	T	C	T	.	T	C	C
	627	3494128	T	C	G	C	G	.	G	C	C
	628	3494220	A	C	T	T	T	.	T	T	T
	629	3495944	T	A	G	G	G	.	G	A	G
	630	3497525	A	G	C	G	G	.	G	G	G
	631	3497633	A	G	G	G	C	.	C	G	G
	632	3500674	A	T	C	T	C	.	C	T	T
	633	3500683	A	T	C	T	G	.	G	T	T
	634	3500698	G	A	A	A	C	.	C	A	A
	635	3500704	A	C	C	C	T	.	C	C	C
	636	3500713	T	G	G	G	A	.	A	G	G
	637	3500737	A	T	T	T	C	.	C	T	T
	638	3500758	T	C	C	C	C	.	A	C	C
	639	3500785	C	A	G	A	A	.	A	A	A
	640	3501882	T	G	C	G	G	.	G	G	G
	641	3503786	A	G	C	G	G	.	C	G	G
	642	3504286	A	G	T	G	T	.	T	G	G
	643	3510374	T	C	A	C	A	.	C	C	C
	644	3529156	C	G	G	G	G	.	G	A	G
	645	3532423	A	G	G	T	G	.	G	G	T
	646	3534422	A	C	C	G	G	.	G	G	G
	647	3539783	C	A	T	A	T	.	T	A	A
	648	3552150	C	T	A	T	T	.	T	T	T
	649	3573291	T	A	A	A	A	.	C	A	A
	650	3574777	T	C	G	C	C	.	C	C	C
	651	3597686	A	G	T	G	C	.	C	G	G
	652	3599972	A	C	C	C	C	.	T	C	C
	653	3603319	T	C	C	C	C	.	A	C	C
	654	3610867	T	C	A	C	A	.	A	C	C
	655	3612552	T	C	A	C	C	.	C	C	C
	656	3612877	T	A	G	A	G	.	A	A	A
	657	3623213	A	G	G	C	G	.	G	C	C
	658	3627432	G	A	C	A	C	.	C	A	A
	659	3636712	G	T	C	T	T	.	T	T	T
	660	3650687	C	G	T	G	G	.	G	G	G
	661	3668869	T	G	G	G	G	.	A	G	G
	662	3672923	C	A	G	A	A	.	A	A	A
	663	3711187	G	C	C	C	A	.	C	C	C
	664	3711229	G	C	A	C	A	.	A	C	C
	665	3711310	T	G	G	G	G	.	A	G	G
	666	3713295	A	G	T	G	T	.	G	G	G
	667	3714636	A	T	T	T	G	.	G	T	T
	668	3714903	A	G	G	G	T	.	T	G	G
	669	3720504	A	C	T	C	C	.	C	C	C
	670	3723724	T	G	G	G	G	.	A	G	G
	671	3733329	C	A	G	A	A	.	A	A	A
	672	3734667	G	A	A	A	C	.	A	A	A
	673	3741405	A	C	G	C	C	.	C	C	C
	674	3744156	T	A	G	A	A	.	A	C	A
	675	3744315	C	G	A	G	A	.	A	G	G
	676	3744702	T	A	G	A	G	.	G	A	A
	677	3759146	C	A	G	A	A	.	G	A	A
	678	3764204	A	G	C	G	G	.	G	G	G
	679	3779312	T	G	A	G	A	.	A	A	G
	680	3782975	A	G	T	G	T	.	T	G	G
	681	3783879	G	T	C	T	C	.	T	T	T
	682	3786151	T	C	A	C	C	.	C	C	C
	683	3786866	G	T	A	A	A	.	A	A	A
	684	3788629	A	T	C	T	C	.	C	T	T
	685	3790687	T	C	A	C	A	.	A	C	C
	686	3793331	A	G	C	G	G	.	G	G	G
	687	3800106	T	G	G	G	G	.	C	G	G
	688	3804923	C	A	T	A	A	A	A	A	A
	689	3808433	A	G	G	G	G	.	G	C	G
	690	3832654	T	G	G	G	A	.	G	G	G
	691	3839776	A	T	C	C	C	.	C	C	C
	692	3843136	A	C	T	C	C	.	T	C	C
	693	3843180	A	T	G	T	G	.	G	T	T
	694	3845720	C	T	T	G	T	.	T	T	G
	695	3847106	T	C	C	C	C	.	G	C	C
	696	3868198	G	A	T	A	T	.	T	A	A
	697	3876538	A	G	C	G	G	.	G	G	G
	698	3876865	A	G	C	G	C	.	C	G	G
	699	3887270	G	C	C	C	C	.	C	T	C
	700	3887273	A	C	T	C	C	.	C	C	C
	701	3906637	A	G	T	G	G	.	G	G	G
	702	3913851	A	C	T	C	T	.	C	C	C
	703	3913947	A	G	C	G	G	.	G	G	G
	704	3915602	A	T	T	C	C	.	C	T	C
	705	3917770	C	A	T	A	A	.	A	A	A
	706	3921697	G	A	A	A	C	.	A	A	A
	707	3926193	T	C	A	C	A	.	A	C	C
	708	3927772	A	C	G	C	G	.	C	C	C
	709	3936371	T	C	A	C	C	.	A	C	C
	710	3936449	T	A	A	A	A	.	G	A	A
	711	3938368	A	C	C	C	C	.	C	T	C
	712	3946942	A	G	T	G	G	.	G	G	G
	713	3962970	A	C	G	C	G	.	G	G	C
	714	3963327	C	A	G	A	G	.	A	A	A
	715	3991761	T	C	C	A	C	.	C	A	A
	716	3999444	T	A	A	G	A	.	G	A	G
	717	4019421	C	A	A	T	G	.	G	A	T
	718	4019499	C	G	T	G	G	.	G	G	G
	719	4020666	A	T	G	T	T	.	C	T	T
	720	4025629	A	T	T	T	C	.	T	T	T
	721	4027144	A	G	T	G	T	.	T	G	G
	722	4044659	T	C	G	C	G	.	C	C	C
	723	4047075	A	G	G	G	C	.	G	G	G
	724	4047780	T	G	A	G	A	.	G	G	G
	725	4069746	T	G	A	G	G	.	G	G	G
	726	4071638	A	G	C	G	C	.	C	G	G
	727	4093246	T	G	G	G	G	.	A	G	G
	728	4095147	T	C	G	C	C	.	C	C	C
	729	4108459	C	A	G	A	A	.	A	A	A
	730	4108615	T	C	G	C	A	.	A	C	C
	731	4119960	G	C	T	T	C	.	C	C	T
	732	4121388	T	C	C	C	A	.	C	C	C
	733	4121439	A	G	G	G	T	.	T	G	G
	734	4121661	C	G	G	G	G	.	A	G	G
	735	4122490	T	C	A	C	C	.	C	C	C
	736	4122943	T	C	A	C	A	.	G	C	C
	737	4130605	G	A	C	A	A	.	A	A	A
	738	4130737	A	G	C	G	C	.	C	G	G
	739	4132560	C	A	A	A	G	.	A	A	A
	740	4138787	A	G	T	G	T	.	T	G	G
	741	4139054	G	T	C	T	C	.	C	T	T
	742	4148427	G	A	A	A	A	.	C	A	A
	743	4162794	A	C	G	C	G	.	G	C	C
	744	4174477	G	T	A	T	T	.	T	T	T
	745	4189811	A	C	C	C	C	.	T	C	C
	746	4191793	T	C	A	C	C	.	C	C	C
	747	4202065	A	G	C	G	G	.	C	G	G
	748	4206379	A	G	G	G	T	.	G	G	G
	749	4206394	T	G	A	G	G	.	G	G	G
	750	4213451	G	C	T	C	C	.	C	C	C
	751	4232110	G	T	C	T	T	.	C	T	T
	752	4233426	G	T	T	T	C	.	T	T	T
	753	4242396	T	C	G	C	G	.	G	C	C
	754	4244092	T	G	G	G	A	.	G	G	G
	755	4244149	A	G	T	C	C	.	C	C	C
	756	4244428	T	G	C	G	G	.	G	G	G
	757	4248356	T	C	A	C	C	.	C	C	C
	758	4248719	C	T	T	T	G	.	G	T	T
	759	4248728	A	C	T	T	G	.	T	T	T
	760	4248731	G	C	T	C	A	.	T	C	C
	761	4248737	G	C	T	C	C	.	T	C	C
	762	4248746	G	C	A	C	C	.	A	C	C
	763	4251806	T	G	C	G	C	.	C	G	G
	764	4254527	G	T	C	T	C	.	C	T	T
	765	4257725	T	G	G	G	A	.	G	G	G
	766	4267036	C	T	T	T	T	.	A	T	T
	767	4274275	C	G	G	G	A	.	G	G	G
	768	4302649	T	C	A	C	A	.	C	C	C
	769	4302700	G	C	A	C	C	.	A	C	C
	770	4304399	A	G	C	G	G	.	G	G	G
	771	4311850	A	T	C	C	C	.	C	C	C
	772	4336156	T	G	G	G	G	.	G	A	G
	773	4341211	G	T	T	T	T	.	C	T	T
	774	4368541	A	C	C	T	C	.	C	C	T
	775	4378036	A	G	C	C	C	.	C	G	C
	776	4379891	C	G	G	G	T	.	T	G	G
	777	4380186	G	C	A	C	A	.	A	C	C
	778	4380204	T	C	G	C	G	.	G	C	C
	779	4380297	C	G	G	G	A	.	G	A	G
	780	4380401	A	C	C	C	C	.	T	C	C
	781	4380656	A	G	C	G	C	.	C	G	G
	782	4381316	G	T	T	C	C	.	C	C	C
	783	4381337	C	G	A	A	G	.	A	A	A
	784	4381418	A	G	G	G	C	.	G	G	G
	785	4381868	A	G	C	G	C	.	C	G	G
	786	4382228	G	T	C	A	C	.	T	C	A
	787	4383555	G	T	C	T	T	.	T	T	T
	788	4384483	G	T	C	C	C	.	C	C	C
	789	4386165	G	A	C	A	A	.	A	A	A
	790	4391053	T	C	A	G	G	.	C	C	G
	791	4393164	C	T	T	T	G	.	T	T	T
	792	4402722	G	T	C	T	C	.	C	C	T
	793	4409082	A	G	G	G	T	.	G	G	G
	794	4415622	A	C	C	C	T	.	T	C	C
	795	4461848	T	G	C	G	A	.	G	G	G
	796	4465017	T	C	A	C	C	.	A	C	C
	797	4472607	T	C	A	A	A	.	A	C	A
	798	4473555	T	C	G	C	C	.	G	C	C
	799	4496603	A	G	C	G	C	.	G	G	G
	800	4496672	T	G	C	G	C	.	C	G	G
	801	4504664	A	C	T	C	C	.	C	C	C
	802	4505439	T	G	G	G	A	.	G	G	G
	803	4523735	T	C	G	C	C	.	C	C	C
	804	4525926	C	G	G	G	A	.	G	G	G
	805	4526157	T	G	C	G	C	.	C	G	G
	806	4527018	A	T	T	C	C	.	C	C	C
	807	4529877	T	A	G	A	G	.	A	A	A
	808	4536554	T	C	G	C	G	.	G	C	C
	809	4537604	C	T	A	T	A	.	A	T	T
	810	4544475	A	G	G	G	T	.	G	G	G
	811	4549324	T	C	C	C	A	.	C	C	C
	812	4571221	T	C	C	C	C	.	A	C	C
	813	4572988	G	A	T	A	T	.	T	A	A
	814	4587417	A	G	C	G	G	.	G	G	G
	815	4592758	T	C	A	C	C	.	C	C	C
	816	4595395	C	G	A	G	G	.	G	G	G
	817	4605659	A	G	G	G	G	.	G	C	G
	818	4614318	C	A	A	T	A	.	A	A	T
	819	4620921	G	T	C	T	T	.	T	T	T
	820	4624978	A	T	C	C	G	.	C	T	C
	821	4626240	C	T	A	T	A	.	A	T	T
	822	4626882	G	C	A	A	A	.	A	C	A
	823	4626891	G	T	T	A	A	.	T	T	A
	824	4627867	G	C	C	C	C	.	T	C	C
	825	4638179	T	C	C	C	C	.	G	C	C
	826	4639481	A	C	C	G	G	.	C	G	G
	827	4640730	A	G	G	G	T	.	G	G	G
	828	4642295	A	C	G	T	C	.	G	C	T
	829	4644069	A	C	C	C	C	.	C	T	C
	830	4657120	A	C	C	C	C	.	T	C	C
	831	4657627	C	T	T	T	G	.	T	T	T
	832	4657870	T	C	G	G	G	.	G	G	G
	833	4682027	T	C	G	A	G	.	G	A	A
	834	4682252	T	G	G	G	G	.	C	G	G
	835	4696800	T	A	C	A	A	.	A	A	A
	836	4705387	T	A	G	A	A	.	G	A	A
	837	4706599	T	G	G	A	A	.	G	G	A
	838	4711067	C	T	G	T	G	.	G	T	T
	839	4717451	C	G	G	G	G	.	G	T	G
	840	4718711	A	T	G	T	G	.	G	T	T
	841	4719188	A	T	C	T	C	.	T	T	T
	842	4719190	T	C	G	C	G	.	C	C	C
	843	4719215	A	G	C	G	C	.	C	G	G
	844	4725076	T	G	C	G	G	.	C	G	G
	845	4761898	G	C	A	C	T	.	C	C	C
	846	4765603	A	C	G	C	C	.	C	C	C
	847	4767955	A	G	T	G	G	.	G	G	G
	848	4769322	A	G	C	G	G	.	G	G	G
	849	4770924	A	G	T	G	G	.	G	G	G
	850	4775072	C	G	G	G	G	.	A	G	G
	851	4786585	T	C	C	C	C	.	G	C	C
	852	4791707	A	T	C	T	T	.	C	T	T
	853	4799918	T	C	G	C	G	.	G	C	C
	854	4805291	T	G	G	G	G	.	A	G	G
	855	4805720	T	C	G	C	C	.	C	C	C
	856	4806000	T	A	C	A	C	.	C	A	A
	857	4807204	A	G	G	G	G	.	T	G	G
	858	4812409	T	C	G	C	G	.	G	C	C
	859	4814361	C	G	G	G	A	.	G	G	G
	860	4817146	C	T	A	T	T	.	T	T	T
	861	4818906	G	A	T	A	A	.	A	A	A
	862	4824670	C	T	T	T	A	.	T	T	T
	863	4831587	T	C	A	C	A	.	A	C	C
	864	4831680	T	C	A	C	G	.	A	C	C
	865	4832867	C	G	A	G	G	G	G	G	G
	866	4832868	G	C	T	C	C	C	C	C	C
	867	4833030	A	G	C	G	G	.	G	G	G
	868	4833745	A	C	C	C	C	.	G	C	C
	869	4842873	A	G	G	T	G	.	G	G	T
	870	4855350	A	G	G	G	T	.	G	G	G
	".dot" indicates the similar SNPs nucleotide
