# Supplementary material for: Genome-Wide Searching Single Nucleotide-Polymorphisms (SNPs) and SNPs-Targeting a Multiplex Primer for Identification of Common Salmonella Serotypes
Source: Pathogens. 2022 Sep 21;11(10):1075. doi: 10.3390/pathogens11101075 (PMC9611365; doi:10.3390/pathogens11101075)
Supplement: Supplementary file 1 [file pathogens-11-01075-s001.zip › Table S2.xlsx]

## Sheet: Sheet1
Table S2. Information of success rate with SNP-encompassing primers amplification.
S.N	Primer name	Product size (bp)	Success of amplification	Success no. (out of 6) reference Salmonella strains	Amplification success (%)	PCR	Annealing tempn
1	01-Sbon-F/R	735	+	4	66	1st	55
2	04-Sbon-F/R	863	-	-	0	-	-
3	06-Sbon-F/R	674	-	-	0	-	-
4	09-Sbon-F/R	799	+	6	100	1st	55
5	11-Sbon-F/R	714	+	4	66	2nd	50
6	12-Sbon-F/R	681	+	6	100	2nd	50
7	13-Sbon-F/R	797	+	3	50	1st	55
8	14-Sbon-F/R	682	+	2	33	1st	55
9	15-Sbon-F/R	766	+	6	100	2nd	50
10	16-Sbon-F/R	836	+	6	100	2nd	50
11	18-Sbon-F/R	751	+	6	100	2nd	50
12	19-Sbon-F/R	666	+	4	66	2nd	50
13	21-Sbon-F/R	738	+	2	33	2nd	50
14	22-Sbon-F/R	681	-	-	0	-	-
15	24-Sbon-F/R	801	+	6	100	1st	55
