# Supplementary material for: Genome-Wide Searching Single Nucleotide-Polymorphisms (SNPs) and SNPs-Targeting a Multiplex Primer for Identification of Common Salmonella Serotypes
Source: Pathogens. 2022 Sep 21;11(10):1075. doi: 10.3390/pathogens11101075 (PMC9611365; doi:10.3390/pathogens11101075)
Supplement: Supplementary file 1 [file pathogens-11-01075-s001.zip › Table S4.xlsx]

## Sheet: Sheet1
	Table S4. List of Salmonella serovar-specific single nucleotide polymorphisms (SNP)-based primers with respective genes used in this study.
	Respective gene	Primer Name	Sequence (5’-3’)	BP	Product size (bp)
	fliA(RNA polymerase sigma factor FliA)	SBG-2F	TTACCAGGAAGAGCTCGAC	19	498
		SBG-2R	CGGTGCCATGGCTCATCTCG	20
		SBG-2(2)F	GTAAGTTATAGGTCGCGCACGG	22	380
		SBG-2R	CGGTGCCATGGCTCATCTCG	20
		SBG-4F	GTAAGTTATAGGTCGCGCAGGA	22	380
		SBG-4R	CGGTGCCATGGCTCATCTCG	20
	mrcB (penicillin binding protein)	mrcB-1-F	TGGCGTTAGGTCTACCGTCA	20	363
		mrcB-1-R	TTGTCGTCCCGGTTTTATCG	20
		mrcB-3-F	TTGCCGATGCGCCGATTGCG	20	370
		mrcB-3-R	GGATAACTTTGGTACAGCCCC	21
		mrcB-4-F	GTTCCGGCTATGCTGTTAAGA	21	290
		mrcB-4-R	TTGTCGTCCCGGTTTTATCG	20
		mrcB-5-F	GGCGGAGCCGCAGTATACT	19	637
		mrcB-5-R	TGTCGTCCCGGTTTTACTCA	20
		mrcB-6-F	ACGCTTTAGCGGCGAGATA	19	670
		mrcB-6-R	TGTCGTCCCGGTTTTACTCA	20
	sopA(E3 ubiquitin-protein ligase SopA)	SBG(2)-1-F	TTTCTGGTTCGTGGCGGCAAT	21	350
		SBG(2)-1R	TCTTCGGCAATTATGACGGTAT	22
		SBG(2)-2-F	TTTCTGGTTCGTGGCGGCGAT	21	300
		SBG(2)-2-R	TTCCTGCTGCTTTCCTCCTAA	21
		SBG(2)-4-F	TTCTGGTTCGTGGCGGCGAG	20	360
		SBG(2)-4-R	ATGGGCTCTTCGGCAATTATAAT	23
		SBG(2)-5-F	TTCCCCAAAGCGTCGCTGTAC	21	350
		SBG(2)-5-R	GCTGCAGCGCTTTATGAGCGA	21
		SBG(2)-6F	GCTGGTTCAGCTCCCCATTA	20	300
		SBG(2)-6R	CGGACTGGACAACCCGCTCC	20
	metN (Methionine import ATP-binding protein)	metN-F1	GACTTCGCTGACCGTACCC	19	540
		metN-R1	GCTGCGTTAACTTACTTGAATGC	23
		metN-F3	CCGTATCTTGCTCAATAAGCCCA	23	500
		metN-R3	GCCCAACCGAAGGTAGCGT	19
		metN-F4	GGTTGATATCTTTCAGCAATTCTAA	25	370
		metN-R4	GGTCGGCGGTCAGGAGTTA	19
		metN-F5	CGCACAGCAACACTTTTGGATTA	23	320
		metN-R5	CCTACTGAAGGAAGCGTAATGATA	24
		metN-F6	CGCACAGCAATACTTTTGGACTG	23	320
		metN-R6	CCTACTGAAGGAAGCGTAATGATA	24
	modA (Molybdate-binding periplasmic protein)	ModA-1-F	ACCCCTGAGATTATCGTTATACTG	24	490
		ModA-1-R	ATCGCCCACTGCCAGATGT	19
		ModA-2-F	CTGAGATTATCGTTATATTGTCGC	24	480
		ModA-2-R	CCAGACGCCCGCCGTTTAA	19
		ModA-3-F	TCGCAGGGGCGACATTATCTTCCA	24	373
		ModA-3-R	AGACGAATCCAGTCCGTTTTGCTA	24
		ModA-4-F	TTACGCCTGGTCGCAGGGACA	21	242
		ModA-4-R	CATTTCTGATCAGCAGAGATGGAG	24
		ModA-5-F	CCTGAGATTATCGTTATATTATT	23	460
		ModA-5-R	ACGCCCGCCGTTCAGCAAAT	20
