# Supplementary material for: Genome-Wide Searching Single Nucleotide-Polymorphisms (SNPs) and SNPs-Targeting a Multiplex Primer for Identification of Common Salmonella Serotypes
Source: Pathogens. 2022 Sep 21;11(10):1075. doi: 10.3390/pathogens11101075 (PMC9611365; doi:10.3390/pathogens11101075)
Supplement: Supplementary file 1 [file pathogens-11-01075-s001.zip › Table S5.xlsx]

## Sheet: Sheet2
	Table S5A. Specificity test of newly designed SNP-based primers with reference six Salmonella serovars											Table S5B. Final selection of Salmonella specific SNP-based primers
	S.N	Primer name	Salmonella e. serovar Typhimurium (NCCP-14760)	Salmonella e. serovar Enteritidis (NCCP-14545)	Salmonella e. serovar Agona (NCCP-12231)	Salmonella e. subsp enterica (NCCP-15756)	Salmonella e. serovar Typhi (NCCP-14641)	Salmonella enterica subspecies enterica Abony (BA1800061)	Annealing tempn (℃)			Name of Targget Salmonella seoovars	Name of selection primer
	1	mrcB-1	O						58			Salmonella e. serovar Typhimurium (NCCP-14760)	mrcB-1; ModA-1
	2	ModA-2		O					62			Salmonella e. serovar Enteritidis (NCCP-14545)	ModA-2, SBG-2F
	3	metN-F6						O	58			Salmonella e. serovar Agona (NCCP-12231)	mrcB-3, ModA-3
	4	metN-F1	O			O			58			Salmonella e. subsp enterica (NCCP-15756)	ModA-4, metN-F4, SBG-4F
	5	ModA-4				O			58			Salmonella e. serovar Typhi (NCCP-14641)	mrcB-5, mrcB-6, SBG(2)-5-F
	6	mrcB-3			O				62			Salmonella e. serovar Abony (BA1800061)	metN-F6, SBG(2)-6
	7	metN-F4				O			58
	8	mrcB-5					O		58
	9	mrcB-4				O			60
	10	mrcB-6					O		60
	11	metN-F5					O	O	50
	12	SBG-2F		O					58
	13	SBG-2(2)F	O	O	O	O			58
	14	SBG-4F				O			62
	15	SBG(2)-1	O	O	O		O	O	58
	16	SBG(2)-2	O	O	O	O	O	O	58
	17	SBG(2)-4	*	*	*	O	*		62
	18	SBG(2)-5-F					O		58
	19	SBG(2)-6						O	58
	20	ModA-1	O						62
	21	ModA-3			O				58
	22	ModA5	—	—	—	—	—	—	58/62
	23	metN-F3	O	O	O				62
		"*"= mean non-target double band ; "—" = mean negative band; "O"= mean positive target band
